# Supplementary material for: VmsR, a LuxR-Type Regulator, Contributes to Virulence, Cell Motility, Extracellular Polysaccharide Production and Biofilm Formation in Xanthomonas oryzae pv. oryzicola
Source: Int J Mol Sci. 2024 Jul 11;25(14):7595. doi: 10.3390/ijms25147595 (PMC11277528; doi:10.3390/ijms25147595)
Supplement: Supplementary file 1 [file ijms-25-07595-s001.zip]

Archive with 7 entries (6 files):
- ijms-3093529-supplementary/
- ijms-3093529-supplementary/Figure S1.pdf
- ijms-3093529-supplementary/Figure S2.pdf
- ijms-3093529-supplementary/Table S1.pdf
- ijms-3093529-supplementary/Table S2.pdf
- ijms-3093529-supplementary/Table S3.pdf
- ijms-3093529-supplementary/Table S4.pdf
